# Supplementary material for: Double-Cross-Linked Networks Based on Methacryloyl Mucin
Source: Polymers (Basel). 2021 May 23;13(11):1706. doi: 10.3390/polym13111706 (PMC8197136; doi:10.3390/polym13111706)
Supplement: Supplementary file 1 [file polymers-13-01706-s001.zip]

Archive with 1 entries (1 files):
- polymers-1214289-supplementary.pdf
